# Supplementary material for: Vitamin K Antagonists (VKAs) and Novel Oral Anticoagulants (NOACs) Safety Comparison Based on Data from EudraVigilance Database
Source: Hematol Rep. 2025 Oct 18;17(5):54. doi: 10.3390/hematolrep17050054 (PMC12563034; doi:10.3390/hematolrep17050054)
Supplement: Supplementary file 1 [file hematolrep-17-00054-s001.zip]

Archive with 1 entries (1 files):
- hematolrep-3901138-supplementary.pdf
